# Supplementary material for: Mapping the micro-proteome of the nuclear lamina and lamina-associated domains
Source: Life Sci Alliance. 2021 Mar 23;4(5):e202000774. doi: 10.26508/lsa.202000774 (PMC8008952; doi:10.26508/lsa.202000774)
Supplement: Supplementary file 3 [file LSA-2020-00774_TableS3.xlsx]

## Sheet: Sheet1
Table S3
Xie et al.		Kim et al.		Bar et al.		LaA BioID2 (Kc et al.)		Sun2 BioID2 (Kc et al.)		N144 BioID2 (Kc et al.)		ALL IDS from Xie Kim Bar Kc		LAP2-BioID		m6A-Tracer-BioID
Gene Symbol		Gene Symbol		Gene Symbol		Gene Symbol		Gene Symbol		Gene Symbol		Gene Symbol		Gene Symbol		Gene Symbol
CSE1L		NUP160		NUP155		LMNA		SUN2		LMNA		CSE1L	Zone 1, INM/lamina non-LAD enriched proteins	SYNE2	Zone 1, INM/lamina non-LAD enriched proteins	TMPO	Zone 2, potential "middlemen" proteins
SAP30BP		NUP107		U2AF2		TOR1AIP1		TOR1AIP1		TOR1AIP1		SAP30BP		SLC39A7		LMNA
SUGP1		NUP133		DDX3X		KMT2A		TTN		SUN2		SUGP1		PTPN2		LMNB1
TMPO		AHCTF1		EIF3E		EMD		LMNA		EMD		DDX46		ANO6		EMD
DDX46		NUP96		FUS		EXOC2		EMD		VRK2		PCNP		IGF2R		LBR
PGRMC2		NUP85		HNRNPA2B1		SRBD1		LEMD2		FAM162A		G6PDX		PDCD11		NUP98
LMNA		NUP43		JUP		CHID1		ACTBL2		LMNB2		GTF2F1		SEC61B		LMNB2
PCNP		SEH1L		NONO		FAM162A		PRR14		POM121C		RBM10		RRBP1		AHCTF1
G6PDX		NUP153		RANGAP1		MPHOSPH10		UBXN4		CHID1		PML		EFHD2		SUN1
GTF2F1		NUP50		SFPQ		CHMP7		MLLT4		RALBP1		ACTN4		NDC1		SENP1
UBE2J1		TPR		SMARCA5		PRPF3		VAPB		GNL3L		GART		TMEM199		PRR14
POM121		SENP1		SNRNP200		ARMCX2		SYNE3		LEMD3		NBN		SMPD4		CFDP1
RBM10		SENP2		SUPT5H		SPTY2D1		YWHAZ		SUN1		SART3		ITPR3		WHSC1L1
TOR1AIP1		RANBP2		TRIM28		PRPF4B		NNMT		NUP153		U2SURP		CLINT1		TPX2
SUN2		NUP214		HP1BP3		RFC1		RDH10		QPCTL		RTN4		VANGL1		ANLN
LEMD3		DDX19B		TMEM43		RALBP1		PPP2R3A		TMPO		SF3B1		SSFA2		RRP1B
CFDP1		GLE1		TRA2B		ARL6IP1		TXNL1		ZNF512		CCDC47		ATP6AP2		DDX3X
VRK2		NUPL2		AHCY		GLTSCR2		LEMD3		MCM3AP		JMJD1C		ARL6IP6		TRIM28
PML		NUP88		CCAR1		PPP2R3A		TMPO		TMPOa		NKRF		CDKAL1		KHDRBS1
ACTN4		RANGAP1		COPB1		POM121C		STIM1		CTGF		CORO1B		VAMP1		MKI67
GART		NUP88		COPG1		SERPINE2		TMPOa		LETM1		NCOR2		HMGN3		RIF1
NBN		NUP98		DDX39B		DNAJB4		SUN1		PRSS23		SNRPA1		ZC3HAV1		DDX21
LMNB1		NUP93		DHX15		SYT1		GRAMD3		RAB23		WRNIP1		PGRMC2		NUMA1
SART3		NUP155		DHX9		MARK2		MTDH		RND3		DDX42		UBE2J1		GNL2
U2SURP		NUP205		EFTUD2		LEMD3		STX18		SRP72		CHD3		POM121		H2AFX
RTN4		NUP188		EIF4A3		NMNAT1		STX5		IGFBP5		NCL		TOR1AIP1		HIST1H1B
EMD		NUP53		FSCN1		CCDC93		SAMD9		FMN2		ITGB1		SUN2		HNRNPR
LBR		NUP62		HNRNPA0		QPCTL		RAB23		AP3M2		SART1		LEMD3		TOP2A
SF3B1		NUPL1		HNRNPC		SUN1		LETM1		POGLUT1		NONO		VRK2		MECP2
CCDC47		NUP54		HNRNPM		IGFBP5		IGFBP5		DHRS7B		RNF20		NUP214		2310036O22RIK	Zone 3, proteins unique to LADs
JMJD1C		POM121		KHDRBS1		PRSS23		NUP153		DENR		BCLAF1		NUP50		A430005L14RIK
NKRF		TMEM48		MATR3		MTDH		MPHOSPH8		APOOL		RANBP3		NUP93		ADNP2
CORO1B		KPNB1		MKI67		SEC31A		CDC42		CYB5R1		VDAC3		VAPA		AHDC1
NUP98		XPO1		MYBBP1A		ZNF512		ESYT1		SURF6		PCBP2		NUP153		ATRX
NCOR2		TMPO		NCL		CTGF		OSBPL5		STX18		SEC22B		NUP107		AURKB
NUP214		LEMD3		NUP160		SRP72		ARL6IP5		SPCS2		MRPS2		NUP133		B230219D22RIK
LMNB2		EMD		NUP85		VDAC2		NCKAP1		PCNP		HCFC1		SEH1L		BAZ1B
SNRPA1		SYNE1		PARP1		ARHGAP5		RND3		KTN1		TAGLN2		SENP2		C1D
WHSC1L1		TMEM201		PRPF6		ARHGAP18		EP400		MECP2		HNRNPC		NUP88		CBX1
WRNIP1		RPL26L1		PRPF8		NUP153		MGST1		HACD3		RPL15		SYNE1		CBX3
DDX42		TCP1		PTBP1		MAP7D1		DRG1		UPF3B		RPA1		WWOX		CBX5
AHCTF1		TBX4		RALY		ZC3H15		CYC1		UXS1		TPR		TMEM214		CBX8
CHD3		AURKAIP1		RIF1		APOOL		RPN2		ARMCX1		SLC3A2		MTDH		CCDC71L
NCL		ZCCHC16		RPL6		TMPO		GJA1		HNRNPA2B1		TBL3		MYOF		CDCA2
ITGB1		CCT8		RPN1		SLTM		MICAL2		VTI1B		RPS21		CKAP4		CDCA5
SART1		GUCY2D		SEC61A1		DNAJC2		TGM2		CCDC80		CALD1		VAPB		CDCA7
NONO		MCM3AP		SF3B1		IFIT5		DHRS7B		STRIP1		ALB		SYNE3		CDCA8
RNF20		CEP250		SRRM2		CYB5R1		SFRP1		ATP6V1D		RPS19		TMPO	Zone 2, potential "middlemen" proteins	CDK11B
NUP50		CSMD3		STT3B		SURF6		KTN1		PEX11B		RNF40		LMNA		CDYL
BCLAF1		PRKDC		U2SURP		LETM1		RPN1		MAP1A		RBMX		LMNB1		CHAMP1
TPX2		HSP90AB1		UTP18		DENR		ADAMTS1		ADAMTS1		NUP155		EMD		CTDSPL2
RANBP3		NUDC		VPS35		RND3		HACD3		PRKAA1		UBAP2		LBR		DEK
VDAC3		UNC45A		XPO1		CSNK1D		RALY		HSD17B4		FUS		NUP98		EBNA1BP2
PCBP2		FMN1		YBX1		MPHOSPH8		PTGIS		TFAM		ATP2A2		LMNB2		EHMT2
SEC22B		ZNF740		H2AFY		MAP1A		POP4		EIF2S2		PDLIM1		AHCTF1		EME1
MRPS2		ACTBL2		H2AFZ		TFAM		NEK7		NTN4		ATP1A1		SUN1		ESCO2
HCFC1		APC		PDCD6IP		POGLUT1		VTI1B		NOP2		PREB		SENP1		FAM207A
SUN1		H2AFV		SRSF1		FMN2		CCDC80		STX5		SF1		PRR14		FNBP1L
NUP93		RRP1B		ACIN1		MAGED2		MGST2		GJA1		RPS18				GPKOW
TAGLN2		NALCN		ACLY		ATP6V1D		ACTC1		TBC1D10B		GM6793				GTF2F2
ANLN		CD1E		ACTN4		KIAA1033		ARHGAP1		ABCF1		SMARCA5				HIST1H1E
HNRNPC		WWOX		ADSL		MTA2		OSBPL8		OSBPL8		CHD8				HDGFRP2
RPL15		WEE1		ANXA7		WIBG		PRKAA1		MYOF		RANBP2				HMG20A
RPA1		C22orf37		ASPH		KTN1		ATP13A1		TCEB3		HNRNPL				HMGA1
TPR		VASP		ATP1A1		EPB41L5		ATP6V1D		DDX27		RBM14				HMGN1
SLC3A2		STX5		ATP2A2		STX18		MDK				RPL35A				HMGN2
TBL3		FAM102A		BCLAF1		NOP2		HSD17B4				MCM7				INCENP
PCNP		PGRMC2		CANX		TRMT10C		HNRNPA2B1				VIM				KIF18B
POM121		TMEM214		CAVIN1		DHRS7B		MYOF				NUP160				KIF20A
CFDP1		MAVS		CCT3		TMPOa		CYB5R1				NUP96				KIF20B
PGRMC2		GOLGB1		CCT5		DDX27		PSMC1				NUP85				KIF4
RBM10		ACBD3		CCT7		MAP1B		SRPRB				NUP43				KIFC1
NBN		MLLT4		CHERP		ADAMTS1		EIF2S2				DDX19B				KRCC1
RTN4		PEX14		COPA		ARMCX1		PEX11B				GLE1				LOC100044068
SEC22B		EPB41L2		CTNND1		UPF3B						NUPL2				LRIF1
NKRF		ESYT1		DCTN1		MACF1						RANGAP1				LXN
LMNA		HIVEP3		DDX21		AP3M2						NUP205				MAFG
LBR		PDZD2		DDX24		MYOF						NUP188				MCM4
TOR1AIP1				DDX27		TCEB3						NUP53				NEPRO
TMPO				DDX46		EIF2B4						NUP62				NOP16
NCOR2				DDX6		PPIP5K2						NUPL1				NUSAP1
RPS21				DSP		UXS1						NUP54				ORC2
SAP30BP				DYNC1H1		PRKAA1						TMEM48				ORC3
GART				EEF1A1		GREM2						KPNB1				PABPN1
CALD1				EEF2		TOP2A						XPO1				PDS5A
DDX46				EIF3C		LARP7						TMEM201				PINX1
VRK2				EIF4B		TBC1D10B						RPL26L1				RBM22
ALB				EZR		SRPRB						TCP1				RBM25
ANLN				FASN		WFS1						TBX4				RCC2
RPS19				FLNA		EIF2S2						AURKAIP1				S100A6
G6PDX				FLNB		PIP4K2B						ZCCHC16				SARNP
EMD				G3BP1		HNRNPA2B1						CCT8				SENP7
SUN1				GPRC5A		DST						GUCY2D				SGOL1
NUP98				HNRNPA1		PPP2R5D						MCM3AP				SGOL2A
TPX2				HNRNPA3		STXBP1						CEP250				SMCHD1
BCLAF1				HNRNPAB		DRG2						CSMD3				SMTN
LMNB1				HNRNPH1		TRIQK						PRKDC				SOX9
RNF20				HNRNPK		ABCF1						HSP90AB1				SRFBP1
LEMD3				HNRNPL		HSD17B4						NUDC				SUZ12
ITGB1				IARS		EIF5B						UNC45A				SYNCRIP
RNF40				ILF2		GJA1						FMN1				TEAD4
WRNIP1				ILF3		CDC5L						ZNF740				TSR1
SUN2				ILK		VTI1B						ACTBL2				USP7
U2SURP				IMPDH2		ATP5C1						APC				WBP11
SF3B1				ITGB1		LDHA						H2AFV				WIZ
NUP50				KIAA0368		CCDC47						NALCN				ZFP280C
VAPA				KPNB1		SULF1						CD1E				ZFP280D
CCDC47				LASP1		XPC						WEE1				ZFP512
RBMX				LMAN1		PTRF						C22ORF37				ZFP652
NUP155				LMO7		RAB13						VASP				ZFP871
CORO1B				LRPPRC		PSMC1						STX5				ZMAT2
SART1				LUC7L2		MECP2						FAM102A				ZMYM3
AHCTF1				MCM2		RAB35						MAVS
SART3				MCM3		NIFK						GOLGB1
DDX42				MCM6		PCNP						ACBD3
GTF2F1				MISP		DPM1						MLLT4
LMNB2				MYH10		BCAP31						PEX14
UBAP2				MYH9		CCDC124						EPB41L2
NONO				NAT10		CUL3						ESYT1
ACTN4				NOC2L		UBR4						HIVEP3
FUS				NOP56		MGST1						PDZD2
TAGLN2				NPM1		SQRDL						U2AF2
ATP2A2				NSUN2		PEX11B						EIF3E
PDLIM1				NUMA1		CYR61						HNRNPA2B1
ATP1A1				NUP188		OSBPL8						JUP
PREB				NUP205		DNAJC13						SFPQ
SF1				NUP210		TOP2B						SNRNP200
RPS18				POR		GSK3B						SUPT5H
GM6793				PPP1R12A		KIF5B						HP1BP3
NCL				PPP2R1A		HACD3						TMEM43
NUP153				PRKDC		HADHA						TRA2B
HCFC1				RBM14		ACTC1						AHCY
NUP107				RPL4		ESYT2						CCAR1
SMARCA5				RPS2		IQGAP1						COPB1
CHD8				RPS3A		CYP51A1						COPG1
RANBP2				SCAMP3		STT3B						DDX39B
NUP93				SDHA		CUL5						DHX15
HNRNPL				SEC31A		NTN4						DHX9
RBM14				SERBP1		FARP1						EFTUD2
RPL35A				SLC25A5		HK1						EIF4A3
MCM7				SLC2A1		HIGD1A						FSCN1
VIM				SLC3A2		GREM1						HNRNPA0
SNRPA1				SPTAN1		ATP5O						HNRNPM
				SRSF6		REEP3						MATR3
				SURF4		CUL1						MYBBP1A
				TNPO1		SLC16A1						PARP1
				TOP1		CKAP4						PRPF6
				TRIP13		NDUFA9						PRPF8
				UPF1		NDUFB4						PTBP1
				UQCRC2		TNFRSF11B						RALY
				VASP		ATE1						RPL6
				VIM		STRIP1						RPN1
				WDHD1		CCDC80						SEC61A1
				ACTN1		DRG1						SRRM2
				AIMP1								STT3B
				ALDH3A2								UTP18
				CAPZA1								VPS35
				CCDC47								YBX1
				CCT6A								H2AFY
				CDC5L								H2AFZ
				CHCHD3								PDCD6IP
				DDX18								SRSF1
				DDX23								ACIN1
				EIF3G								ACLY
				EIF3I								ADSL
				ESYT1								ANXA7
				GNL2								ASPH
				H2AFX								CANX
				HIST1H1B								CAVIN1
				HIST1H1C								CCT3
				HNRNPR								CCT5
				HSPA4								CCT7
				IK								CHERP
				IPO7								COPA
				LRRC59								CTNND1
				MCM3AP								DCTN1
				MCM5								DDX24
				MYO1C								DDX27
				PNN								DDX6
				RAB7A								DSP
				RBM10								DYNC1H1
				RBMXL1								EEF1A1
				SACM1L								EEF2
				SNRNP40								EIF3C
				SNRPD2								EIF4B
				SNRPD3								EZR
				SRPRB								FASN
				SRSF10								FLNA
				SRSF2								FLNB
				SRSF3								G3BP1
				SRSF7								GPRC5A
				THRAP3								HNRNPA1
				TMEM201								HNRNPA3
				TRA2A								HNRNPAB
				TTN								HNRNPH1
				XRCC6								HNRNPK
				LMNB1								IARS
				LMNA								ILF2
				LMNB2								ILF3
				AHCTF1								ILK
				LBR								IMPDH2
				NUP98								KIAA0368
				TPR								LASP1
				EMD								LMAN1
				NUP133								LMO7
				TMPO								LRPPRC
				TOR1AIP1								LUC7L2
				RANBP2								MCM2
				NUP153								MCM3
				NUP214								MCM6
				LEMD3								MISP
				NUP107								MYH10
				NUP50								MYH9
				NUP93								NAT10
				PGRMC2								NOC2L
				SF3A1								NOP56
				TOP2A								NPM1
				POM121								NSUN2
				SUN2								NUP210
												POR
												PPP1R12A
												PPP2R1A
												RPL4
												RPS2
												RPS3A
												SCAMP3
												SDHA
												SEC31A
												SERBP1
												SLC25A5
												SLC2A1
												SPTAN1
												SRSF6
												SURF4
												TNPO1
												TOP1
												TRIP13
												UPF1
												UQCRC2
												WDHD1
												ACTN1
												AIMP1
												ALDH3A2
												CAPZA1
												CCT6A
												CDC5L
												CHCHD3
												DDX18
												DDX23
												EIF3G
												EIF3I
												HIST1H1C
												HSPA4
												IK
												IPO7
												LRRC59
												MCM5
												MYO1C
												PNN
												RAB7A
												RBMXL1
												SACM1L
												SNRNP40
												SNRPD2
												SNRPD3
												SRPRB
												SRSF10
												SRSF2
												SRSF3
												SRSF7
												THRAP3
												TRA2A
												TTN
												XRCC6
												SF3A1
												KMT2A
												EXOC2
												SRBD1
												CHID1
												FAM162A
												MPHOSPH10
												CHMP7
												PRPF3
												ARMCX2
												SPTY2D1
												PRPF4B
												RFC1
												RALBP1
												ARL6IP1
												GLTSCR2
												PPP2R3A
												POM121C
												SERPINE2
												DNAJB4
												SYT1
												MARK2
												NMNAT1
												CCDC93
												QPCTL
												IGFBP5
												PRSS23
												ZNF512
												CTGF
												SRP72
												VDAC2
												ARHGAP5
												ARHGAP18
												MAP7D1
												ZC3H15
												APOOL
												SLTM
												DNAJC2
												IFIT5
												CYB5R1
												SURF6
												LETM1
												DENR
												RND3
												CSNK1D
												MPHOSPH8
												MAP1A
												TFAM
												POGLUT1
												FMN2
												MAGED2
												ATP6V1D
												KIAA1033
												MTA2
												WIBG
												KTN1
												EPB41L5
												STX18
												NOP2
												TRMT10C
												DHRS7B
												TMPOa
												MAP1B
												ADAMTS1
												ARMCX1
												UPF3B
												MACF1
												AP3M2
												TCEB3
												EIF2B4
												PPIP5K2
												UXS1
												PRKAA1
												GREM2
												LARP7
												TBC1D10B
												WFS1
												EIF2S2
												PIP4K2B
												DST
												PPP2R5D
												STXBP1
												DRG2
												TRIQK
												ABCF1
												HSD17B4
												EIF5B
												GJA1
												VTI1B
												ATP5C1
												LDHA
												SULF1
												XPC
												PTRF
												RAB13
												PSMC1
												RAB35
												NIFK
												DPM1
												BCAP31
												CCDC124
												CUL3
												UBR4
												MGST1
												SQRDL
												PEX11B
												CYR61
												OSBPL8
												DNAJC13
												TOP2B
												GSK3B
												KIF5B
												HACD3
												HADHA
												ACTC1
												ESYT2
												IQGAP1
												CYP51A1
												CUL5
												NTN4
												FARP1
												HK1
												HIGD1A
												GREM1
												ATP5O
												REEP3
												CUL1
												SLC16A1
												NDUFA9
												NDUFB4
												TNFRSF11B
												ATE1
												STRIP1
												CCDC80
												DRG1
												LEMD2
												UBXN4
												YWHAZ
												NNMT
												RDH10
												TXNL1
												STIM1
												GRAMD3
												SAMD9
												RAB23
												CDC42
												OSBPL5
												ARL6IP5
												NCKAP1
												EP400
												CYC1
												RPN2
												MICAL2
												TGM2
												SFRP1
												PTGIS
												POP4
												NEK7
												MGST2
												ARHGAP1
												ATP13A1
												MDK
												PGRMC2
												UBE2J1
												POM121
												TOR1AIP1
												SUN2
												LEMD3
												VRK2
												NUP214
												NUP50
												NUP93
												VAPA
												NUP153
												NUP107
												NUP133
												SEH1L
												SENP2
												NUP88
												SYNE1
												WWOX
												TMEM214
												MTDH
												MYOF
												CKAP4
												VAPB
												SYNE3
												CFDP1	Zone2, potential "middlemen" proteins
												WHSC1L1
												TPX2
												ANLN
												RRP1B
												DDX3X
												TRIM28
												KHDRBS1
												MKI67
												RIF1
												DDX21
												NUMA1
												GNL2
												H2AFX
												HIST1H1B
												HNRNPR
												TOP2A
												MECP2
												TMPO
												LMNA
												LMNB1
												EMD
												LBR
												NUP98
												LMNB2
												AHCTF1
												SUN1
												SENP1
												PRR14
